# Supplementary material for: A Randomized Clinical Trial of Precision Prevention Materials Incorporating MC1R Genetic Risk to Improve Skin Cancer Prevention Activities Among Hispanics
Source: Cancer Res Commun. 2022 Jan 11;2(1):28–38. doi: 10.1158/2767-9764.CRC-21-0114 (PMC9286490; doi:10.1158/2767-9764.CRC-21-0114)
Supplement: Supplementary Data — Supplementary Tables 1, 2, 3, and 4. [file crc-21-0114-s01.xlsx]

## Sheet: Supplementary Table 1
Supplementary Table 1. Minor allele frequency of observed MC1R variants and corresponding variant-level risk.
MC1R variant	rs Number	Frequency (%)a	Risk levelb
Non-synonymous
T19I	rs372041071	0.05	Average
Q23X	rs201533137	0.05	Higher
F45L	rs767905960	0.11	Average
V60L	rs1805005	7.99	Higher
S83P	rs34474212	0.05	Higher
D84E	rs1805006	0.22	Higher
G89R	rs34540312	0.05	Higher
V92M	rs2228479	4.24	Higher
A111V	rs201489928	0.05	Average
V122M	rs201192930	0.11	Average
M128T	rs374235260	0.05	Higher
R142H	rs11547464	0.71	Higher
R151C	rs1805007	2.88	Higher
I155T	rs1110400	0.92	Higher
R160W	rs1805008	1.09	Higher
R163Q	rs885479	15.05	Higher
A164T	rs764430047	0.05
F196L	rs3212366	0.71	Higher
R213W	rs200000734	0.16	Average
G255D	935677c	0.05
N281S	rs141177570	0.05	Average
A285G	rs773094322	0.05	Average
D294H	rs1805009	0.92	Higher
Q303E	d	0.05
Q303R	rs575607312	0.11	Average
C315R	rs761041641	0.05	Average
W317R	rs762063106	0.05	Higher
Insertion/deletion
c.86dupA	rs796296176	0.33
c.297_299delCCT	rs754573808	0.05
c.537dupC	rs555179612	0.33
Synonymous
A103A	rs140650544	0.16	-
L106L	rs3212364	0.65
A111A	rs368745976	0.22	-
C133C	rs201429598	0.05	-
I138I	rs377411334	0.05	-
R151R	rs201827012	0.05
I168I	rs34612847	0.22	-
I180I	1090340c	0.05	-
T177T	rs145781072	0.05	-
Y182Y	rs370040645	0.05	-
Y183Y	rs34209185	0.05	-
H185H	rs199920775	0.05	-
H209H	rs1275258986	0.05	-
Q233Q	rs146544450	0.05	-
I264I	rs181269865	0.05	-
F300F	rs3212367	0.87	-
T314T	rs2228478	6.79	-
a The number of chromosomes for calculation of minor allele frequency is double the number of participants (n=920).
b Non-synonymous MC1R variants that increase the odds of basal cell carcinoma, squamous cell carcinoma, or melanoma by 80% (Pasquali et al., 2015; Tagliabue et al., 2015) were categorized as higher risk. Other variants were adjudicated based on the bioinformatic tool, Polyphen; any variant with an HVAR score > 0.909 was considered a higher risk.
c No rs number available, ClinVar Allele ID is given instead.
d No rs number or ClinVar Allele ID available.

## Sheet: Supplementary Table 2
Supplementary Table 2. Additional baseline measures considered as predictors of missingness and outcomes.
	MC1R average-risk, n (%)			MC1R higher-risk, n (%)
Variable	Standard arm (n=195)	Precision prevention arm (n=195)	P-valuea	Standard arm (n= 262)	Precision prevention arm (n=268)	P-valuea
Recent worry about getting skin cancer			0.38			0.99
Rarely or never	153 (78.5%)	160 (82.1%)		203 (77.5%)	205 (76.5%)
Sometimes, often, or all the time	42 (21.5%)	34 (17.4%)		57 (21.8%)	59 (22.0%)
Recent concern about getting skin cancer			0.98			1
Not at all concerned	142 (72.8%)	140 (71.8%)		190 (72.5%)	193 (72.0%)
A bit concerned, concerned, or very concerned	53 (27.2%)	54 (27.7%)		70 (26.7%)	70 (26.1%)
Chance of getting skin cancer (absolute)			0.13			0.38
Unlikely	92 (47.2%)	79 (40.5%)		125 (47.7%)	123 (45.9%)
Likely	61 (31.3%)	63 (32.3%)		89 (34.0%)	78 (29.1%)
No idea	41 (21.0%)	52 (26.7%)		47 (17.9%)	63 (23.5%)
Chance of getting skin cancer (comparative)			0.47			0.51
Well below average	42 (21.5%)	41 (21.0%)		52 (19.8%)	44 (16.4%)
Below average	60 (30.8%)	50 (25.6%)		71 (27.1%)	67 (25.0%)
Average	68 (34.9%)	72 (36.9%)		113 (43.1%)	121 (45.1%)
Above or well above average	22 (11.3%)	31 (15.9%)		21 (8.0%)	29 (10.8%)
Impact of events scale (IES) (median, IQR)	2 (11)	1 (10)	0.35	1 (11)	1 (10)	0.91
Response efficacy (median, IQR)	3.57 (0.86)	3.57 (1)	0.22	3.43 (1)	3.43 (0.86)	0.84
Self-efficacy (mean, SD)	3.50 (0.71)	3.57 (0.86)	0.04	3.43 (0.86)	3.43 (0.71)	0.84
Perceived severity of skin cancer (median, IQR)	2.43 (0.57)	2.43 (0.43)	0.11	2.57 (0.43)	2.43 (0.43)	0.14
Fatalismb (median, IQR)	2 (4)	2 (4)	0.28	2 (3)	2 (4)	0.74
Eye Colorb			1			0.0393
Blue/Green/Other	27 (13.8%)	27 (13.8%)		39 (14.9%)	24 (9.0%)
Brown/Black	133 (68.2%)	133 (68.2%)		178 (67.9%)	201 (75.0%)
Frecklingb			0.9255			0.9753
None	94 (48.2%)	89 (45.6%)		103 (39.3%)	105 (39.2%)
Very Few	42 (21.5%)	45 (23.1%)		65 (24.8%)	74 (27.6%)
Few to very many	30 (15.4%)	27 (13.8%)		50 (19.1%)	49 (18.3%)
Burnability after acute sun exposureb			0.78			0.4
Painful to severe sunburn	41 (21.0%)	43 (22.1%)		48 (18.3%)	44 (16.4%)
Mild sunburn with mild tanning	57 (29.2%)	57 (29.2%)		79 (30.2%)	107 (39.9%)
No sunburn with tanning	64 (32.8%)	62 (31.8%)		89 (34.0%)	76 (28.4%)
Tannability after chronic sun exposureb			0.15			0.42
Moderate to dark tan	88 (45.1%)	74 (37.9%)		97 (37.0%)	91 (34.0%)
Mild tan	47 (24.1%)	55 (28.2%)		77 (29.4%)	88 (32.8%)
No tan	27 (13.8%)	32 (16.4%)		43 (16.4%)	47 (17.5%)
a P-values are from t-tests for normally distributed variables, Wilcoxon rank-sum tests for ordinal and non-normally distributed variables, and chi-squared tests for categorical variables.
b These variables were collected using a supplemental baseline questionnaire completed by 80% of participants.

## Sheet: Supplementary Table 3
Supplemental Table 3. Baseline predictors of missingness
Variable	Odds Ratio	P-value*
MC1R average-risk
3 months
Age	0.983215	0.01494
Health Literacy	0.728582	0.02586
9 months
Health Literacy	0.712839	0.0155
MC1R higher-risk
3 months
Education	0.804906	0.008745
Health Literacy	0.651864	0.001659
Cancer Worry	0.752594	0.0238
Chance of getting skin cancer (comparative)
Well below average	1.00 (ref)
Below average	0.470994	0.011
Average	0.385213	<0.001
Above or well above average	0.347274	0.008
Weekday sun exposure hours	1.10446	0.10646
Seeking shade or using an umbrella often or always	0.684272	0.068023
Wearing sunglasses often or always	0.670488	0.0436
9 months
Age	0.977355	<0.001
Female	0.593791	0.017996
Education	0.758165	<0.001
Health Numeracy	1.32029	0.067043
Non-white race	1.66405	0.053
Response Efficacy	0.668974	0.006408
Seeking shade or using an umbrella often or always	0.596646	0.01086
Wearing sunscreen often or always	0.716012	0.1488
Weekday sun exposure hours	1.09807	0.134
*P-values are from a multivariate logistic model containing all missing predictors after backward stepwise selection using Akaike Information Criterion.

## Sheet: Supplementary Table 4
Supplementary Table 4. Cancer worry at baseline and post-intervention and intervention effects by MC1R risk category.
	Standard arm			Precision prevention arm			Intervention effecta
Outcomes	Baseline	Post-interventionb	P-valuec	Baseline	Post-interventionb	P-valuec	Beta	Type III P-value
	MC1R average-risk
	n = 195			n = 195
Cancer worryd	2.0455	1.92915	0.1148	1.9623	1.93495	0.672	0.0828	0.5858
	MC1R higher-risk
	n = 262			n = 268
Cancer worryd	1.9451	1.8913	0.3837	1.9963	1.95815	0.4762	0.0242	0.6151
a Intervention effect compares the post-intervention measure in the intervention arm to that in the standard arm, after adjusting for baseline outcome, season, predictors of missingness, and predictors of the outcome.
b Post-Intervention is the average of outcome measures obtained at the 3- and 9-month assessments.
c Within arm p-values are from tests comparing post-intervention measures to baseline averages from a GEE model containing baseline, 3- and 9-month outcomes as the dependent variables.
d Baseline and post-intervention values are population predicted marginal means, while the intervention effects are beta-coefficients.
